# Supplementary material for: Carvacrol Microemulsion vs. Nanoemulsion as Novel Pork Minced Meat Active Coatings
Source: Nanomaterials (Basel). 2023 Dec 18;13(24):3161. doi: 10.3390/nano13243161 (PMC10745327; doi:10.3390/nano13243161)
Supplement: Supplementary file 1 [file nanomaterials-13-03161-s001.zip]

Archive with 1 entries (1 files):
- nanomaterials-2745879-supplementary.pdf
